# Supplementary material for: Data reduction for spectral clustering to analyze high throughput flow cytometry data
Source: BMC Bioinformatics. 2010 Jul 28;11:403. doi: 10.1186/1471-2105-11-403 (PMC2923634; doi:10.1186/1471-2105-11-403)
Supplement: Additional file 1 — Report on identification of rare population. The table contains the full detailed report on our comparative experiment for identifying rare populations. [file 1471-2105-11-403-S1.xls]

## Sheet: Sheet3
				SamSPECTRAL	SamSPECTRAL		flowMerge	flowMerge		FLAME	FLAME
sample index	number of rare cells	percentage		Sensitivity	Specificity		Sensitivity	Specificity		Sensitivity	Specificity
stem_cell_1	23	0.24		1	1		NF	NF		NF	NF
stem_cell_2	85	0.88		0.99	1		1	1		1	1
stem_cell_3	30	0.31		1	1		NF	NF		NF	NF
stem_cell_4	12	0.12		NF	NF		NF	NF		NF	NF
stem_cell_5	101	1.03		0.99	1		1	1		1	1
stem_cell_6	22	0.22		0.67	1		NF	NF		NF	NF
stem_cell_7	6	0.08		0.67	1		NF	NF		NF	NF
stem_cell_8	21	0.29		0.47	1		NF	NF		1	1
stem_cell_9	15	0.19		0.8	1		NF	NF		NF	NF
stem_cell_10	36	0.37		1	1		NF	NF		NF	NF
stem_cell_11	134	1.37		1	1		0.99	1		0.99	1
stem_cell_12	29	0.29		0.66	1		NF	NF		NF	NF
stem_cell_13	10	0.1		1	1		NF	NF		NF	NF
stem_cell_14	85	0.86		1	1		1	1		1	1
stem_cell_15	19	0.19		0.39	1		NF	NF		NF	NF
stem_cell_16	6	0.06		0.16	1		NF	NF		NF	NF
stem_cell_17	20	0.2		1	1		NF	NF		NF	NF
stem_cell_18	12	0.12		NF	NF		NF	NF		NF	NF
stem_cell_19	18	0.18		0.35	1		NF	NF		NF	NF
stem_cell_20	94	0.94		0.92	1		1	1		0.98	1
stem_cell_21	22	0.22		1	1		NF	NF		NF	NF
stem_cell_22	3	0.03		NF	NF		NF	NF		NF	NF
stem_cell_23	31	0.32		1	1		NF	NF		0.96	1
stem_cell_24	8	0.08		NF	NF		NF	NF		NF	NF
stem_cell_25	12	0.12		0.34	1		NF	NF		NF	NF
stem_cell_26	151	1.49		0.93	1		1	1		0.99	1
stem_cell_27	21	0.21		1	1		NF	NF		1	1
stem_cell_28	45	0.46		0.97	1		NF	NF		NF	NF
stem_cell_29	140	1.43		1	0.99		1	1		1	1
stem_cell_30	46	0.47		1	1		1	1		NF	NF
stem_cell_31	3	0.03		NF	NF		NF	NF		NF	NF
stem_cell_32	87	0.9		1	1		1	1		1	1
stem_cell_33	17	0.17		1	1		NF	NF		NF	NF
stem_cell_34	13	0.13		NF	NF		NF	NF		NF	NF
Min	3	0.03		0.16	0.99		0.99	1		0.96	1
1stQu	12	0.12		0.67	1		1	1		0.99	1
Median	21.5	0.22		0.99	1		1	1		1	1
Mean	40.5	0.42		0.83	1		1	1		0.99	1
3rdQu	46	0.47		1	1		1	1		1	1
Max	151	1.49		1	1		1	1		1	1
std	42.1457	0.43		0.26	0		0	0		0.01	0
NF = not found
