# Supplementary material for: Data reduction for spectral clustering to analyze high throughput flow cytometry data
Source: BMC Bioinformatics. 2010 Jul 28;11:403. doi: 10.1186/1471-2105-11-403 (PMC2923634; doi:10.1186/1471-2105-11-403)
Supplement: Additional file 2 — High dimensional flow cytometry data. This data file contains a matrix with 100,000 rows and 23 columns that represents a flow cytometry sample with 100,000 events. It can be directly loaded in R and analyzed by SamSPECTRAL. It takes less than 12 minutes to perform faithful sampling on this 23 dimensional data. [file 1471-2105-11-403-S2.rdat]

Archive with 1 entries (1 files):
- 1471-2105-11-403-S2.rdat.out
