# Supplementary material for: Data reduction for spectral clustering to analyze high throughput flow cytometry data
Source: BMC Bioinformatics. 2010 Jul 28;11:403. doi: 10.1186/1471-2105-11-403 (PMC2923634; doi:10.1186/1471-2105-11-403)
Supplement: Additional file 3 — Parameters for GvHD data set. These values are appropriate for running SamSPECTRAL on GvHD data set. [file 1471-2105-11-403-S3.zip]

Archive with 15 entries (12 files):
- GvHD/
- GvHD/GvHDA/
- GvHD/GvHDB/
- GvHD/GvHDA/sigma_0.00125-34.bmp
- GvHD/GvHDA/sigma_0.00125-12.bmp
- GvHD/GvHDA/sigma_0.00125-24.bmp
- GvHD/GvHDA/Parameters.R
- GvHD/GvHDA/sigma_0.00125-43.bmp
- GvHD/GvHDA/sigma_0.00125-23.bmp
- GvHD/GvHDA/sigma_0.00125-14.bmp
- GvHD/GvHDA/sigma_0.00125-13.bmp
- GvHD/GvHDB/sigma_0.00125-12.bmp
- GvHD/GvHDB/Parameters.R
- GvHD/GvHDB/sigma_0.00125-23.bmp
- GvHD/GvHDB/sigma_0.00125-13.bmp
