# Supplementary material for: Data reduction for spectral clustering to analyze high throughput flow cytometry data
Source: BMC Bioinformatics. 2010 Jul 28;11:403. doi: 10.1186/1471-2105-11-403 (PMC2923634; doi:10.1186/1471-2105-11-403)
Supplement: Additional file 3 — Parameters for GvHD data set. These values are appropriate for running SamSPECTRAL on GvHD data set. [file 1471-2105-11-403-S3.zip › GvHD/GvHDB/Parameters.R]

# Parameters for Telomere dataset.
##################################

dimensions <- c(7,3,4)


space.length <- 400                     			# This is the length of each dimention of the data.

community.weakness.threshold <- 1     			# All communities with population less than this, will be omitted.

normal.sigma <- 200

seperation.factor <- 0.4				# This is a positive factor typically greater than 1.
							# The larger it is, it is more probable that we divide the data into two or more components.
							# If it is 0, we may not devide at all. 
							# It it is +Inf, we just return the input clusters without connecting any together.

determine.number.of.clusters <- "Automatically";

maximum.number.of.clusters <- 30			# We use this parameter to find the "knee spot" and then estimate the bumber of clusters for the spectral clustering algorithm.

m <- 3000						# upper bound on the number of clusters (almost)

precision <- 6

iterations <- 200					# Maximum number of iterations for k-means clustering
