# Supplementary material for: Data reduction for spectral clustering to analyze high throughput flow cytometry data
Source: BMC Bioinformatics. 2010 Jul 28;11:403. doi: 10.1186/1471-2105-11-403 (PMC2923634; doi:10.1186/1471-2105-11-403)
Supplement: Additional file 4 — Parameters for stem cell data set. These values are appropriate for running SamSPECTRAL on stem cell data set. [file 1471-2105-11-403-S4.zip]

Archive with 5 entries (4 files):
- Stem Cells/
- Stem Cells/sigma_22.2222222222222-13.bmp
- Stem Cells/sigma_22.2222222222222-12.bmp
- Stem Cells/Parameters.R
- Stem Cells/sigma_22.2222222222222-23.bmp
