# Supplementary material for: Data reduction for spectral clustering to analyze high throughput flow cytometry data
Source: BMC Bioinformatics. 2010 Jul 28;11:403. doi: 10.1186/1471-2105-11-403 (PMC2923634; doi:10.1186/1471-2105-11-403)
Supplement: Additional file 5 — Parameters for telomere data set. These values are appropriate for running SamSPECTRAL on telomere data set. [file 1471-2105-11-403-S5.zip]

Archive with 5 entries (4 files):
- Telomere/
- Telomere/Parameters.R
- Telomere/3sigma_5e-04contours-13.bmp
- Telomere/3sigma_5e-04contours-12.bmp
- Telomere/3sigma_5e-04contours-23.bmp
