# Supplementary material for: Data reduction for spectral clustering to analyze high throughput flow cytometry data
Source: BMC Bioinformatics. 2010 Jul 28;11:403. doi: 10.1186/1471-2105-11-403 (PMC2923634; doi:10.1186/1471-2105-11-403)
Supplement: Additional file 6 — Parameters for viability data set. These values are appropriate for running SamSPECTRAL on viability data set. [file 1471-2105-11-403-S6.zip]

Archive with 3 entries (2 files):
- Viability/
- Viability/Parameters.R
- Viability/sigma_0.0102040816326531-12.bmp
