# Supplementary material for: Data reduction for spectral clustering to analyze high throughput flow cytometry data
Source: BMC Bioinformatics. 2010 Jul 28;11:403. doi: 10.1186/1471-2105-11-403 (PMC2923634; doi:10.1186/1471-2105-11-403)
Supplement: Additional file 7 — Simulation with synthetic data. This R source code produces synthetic data with 5 clusters shown in Figure 5. The resulting data is passed to SamSPECTRAL to be clustered. [file 1471-2105-11-403-S7.r]

# INTENTION:
# Produce synthetic data for adding to appendix to SamSPECTRAL paper.
#####################################################################


# preliminaries
#rm(list=ls())
g <- function() graphics.off()
total.time.1<-Sys.time()
print(total.time.1)


# Call libraries
		library("MASS")
		# try(detach(package:SamSPECTRAL, unload=TRUE)); 
		library(SamSPECTRAL)
		#source("functions2.R")


### Producing synthetic data	PPPPPPPPPPPPPPPPPPPPPPPPPPPPPPPPPPPPPPPPPPPPPPPPPPPPPPPPPPPPPP

	# Two dimensional gaussian:
	gaussian.big <- mvrnorm(n=30000, mu=c(5,5), Sigma=matrix(c(2,0,0,2),2,2))
	gaussian.small.1 <- mvrnorm(n=300, mu=c(9,10), Sigma=matrix(c(0.08,0,0,0.3),2,2))
	gaussian.small.2 <- mvrnorm(n=300, mu=c(1,10), Sigma=matrix(c(0.07,0,0,0.08),2,2))
	gaussian.small.3 <- mvrnorm(n=300, mu=c(2,0), Sigma=matrix(c(0.5,0,0,0.1),2,2))
	gaussian.small.4 <- mvrnorm(n=300, mu=c(10,1), Sigma=matrix(c(0.1,0,0,0.7),2,2))
	gaussian.all <- rbind(gaussian.big,gaussian.small.1,gaussian.small.2,gaussian.small.3,gaussian.small.4)
	xlim=c(min(gaussian.all[,1]),max(gaussian.all[,1]))
	ylim=c(min(gaussian.all[,2]),max(gaussian.all[,2])) 
	
	# uniform:
	uniform.num <- 4000
	x.uniform <- (runif(uniform.num)*(xlim[2]-xlim[1]))+xlim[1]
	y.uniform <- (runif(uniform.num)*(ylim[2]-ylim[1]))+ylim[1]
	uniform.noise <- cbind(x.uniform, y.uniform)

	# combining:
	#synthetic.data <- rbind(gaussian.all, uniform.noise)
	synthetic.data <- gaussian.big	# Test to study eigenvalues curve.
	
	x11();plot(synthetic.data, pch='.',xlab="X",ylab="Y")

#PPPPPPPPPPPPPPPPPPPPPPPPPPPPPPPPPPPPPPPPPPPPPPPPPPPPPPPPPPPPPPPPPPPPPPPPPPPPPPPPPPPPPPPPPPPPP


### SamSPECTRAL:
	system.time(L<- SamSPECTRAL(data.points=synthetic.data, normal.sigma=3000,return_only.labels=FALSE, eigenvalues.num=50))

### ploting:

	# plot( L$clustering_result@eigen.space$values[1:50], main=L$conductance$sigma, seperation.factor=0.3)
	postscript(file="synthetic_raw.eps")
		plot(synthetic.data[], pch='.',xlab="X",ylab="Y")
	dev.off()
	postscript(file="synthetic_sampled.eps")
		plot(synthetic.data[L$society$representatives, ], pch='.', xlab="X", ylab="Y", xlim=xlim, ylim=ylim)	
	dev.off()

	# ploting the final result.
	postscript(file="synthetic_SamSPECTRAL.eps")
		plot(synthetic.data, col =L$labels+1, pch='.', xlab="X", ylab="Y",xlim=xlim, ylim=ylim)	
	dev.off()


########################### E N D ###########################
print("Total time: ")
print(Sys.time()-total.time.1)
